# Supplementary material for: ﻿An overview of the Leucospidae (Hymenoptera, Chalcidoidea) of the Arabian Peninsula with description of a new species
Source: Zookeys. 2024 Jan 16;1189:185–202. doi: 10.3897/zookeys.1189.113635 (PMC10836365; doi:10.3897/zookeys.1189.113635)
Supplement: XML Treatment for Leucospis ayezae [file zookeys.1189.113635-treatment1.xml]

<!DOCTYPE tp:taxon-treatment
  PUBLIC "-//TaxonX//DTD Taxonomic Treatment Publishing DTD v0 20100105//EN" "tax-treatment-NSO.dtd">
<tp:taxon-treatment xmlns:tp="http://www.plazi.org/taxpub"><tp:treatment-meta><kwd-group><label>Taxon classification</label><kwd>
                  <named-content content-type="kingdom">Animalia</named-content>
                </kwd><kwd>
                  <named-content content-type="order">Hymenoptera</named-content>
                </kwd><kwd>
                  <named-content content-type="family">Leucospidae</named-content>
                </kwd></kwd-group><mixed-citation publication-type="journal"><person-group><name><surname>Ahmad</surname><given-names>Syed Kamran</given-names></name><name><surname>Usman</surname><given-names>Syeda Uzma</given-names></name><name><surname>Khan</surname><given-names>Farmanur Rahman</given-names></name><name><surname>Lotfalizadeh</surname><given-names>Hossein</given-names></name><name><surname>Dawah</surname><given-names>Hassan A.</given-names></name><name><surname>Rizvi</surname><given-names>Parvez Qamar</given-names></name><name><surname>Anwar</surname><given-names>Prince Tarique</given-names></name></person-group><article-title>﻿An overview of the <tp:taxon-name><tp:taxon-name-part taxon-name-part-type="family">Leucospidae</tp:taxon-name-part></tp:taxon-name> (<tp:taxon-name><tp:taxon-name-part taxon-name-part-type="order">Hymenoptera</tp:taxon-name-part></tp:taxon-name>, <tp:taxon-name><tp:taxon-name-part taxon-name-part-type="superfamily">Chalcidoidea</tp:taxon-name-part></tp:taxon-name>) of the Arabian Peninsula with description of a new species</article-title><source>Zookeys</source><day>16</day><month>01</month><year>2024</year><volume>1189</volume><fpage>185</fpage><lpage>202</lpage><pub-id pub-id-type="doi">10.3897/zookeys.1189.113635</pub-id></mixed-citation></tp:treatment-meta><tp:nomenclature><label>﻿</label><tp:taxon-name>
                <object-id xmlns:xlink="http://www.w3.org/1999/xlink" content-type="arpha" xlink:type="simple">EE2A77D0-0110-5808-B26D-D57F279600D1</object-id>
                <tp:taxon-name-part taxon-name-part-type="genus" reg="Leucospis">Leucospis</tp:taxon-name-part>
                <tp:taxon-name-part taxon-name-part-type="species" reg="ayezae">ayezae</tp:taxon-name-part>
                <object-id xmlns:xlink="http://www.w3.org/1999/xlink" content-type="zoobank" xlink:type="simple">https://zoobank.org/02A1622A-412E-423C-B50C-028EE20D31EF</object-id>
              </tp:taxon-name><tp:taxon-authority>Usman, Anwar &amp; Ahmad</tp:taxon-authority><tp:taxon-status xmlns:xlink="http://www.w3.org/1999/xlink" xlink:type="simple">sp. nov.</tp:taxon-status><xref ref-type="fig" rid="F2">Figs 2</xref><xref ref-type="fig" rid="F3">, 3</xref></tp:nomenclature><tp:treatment-sec sec-type="type material" id="SECID0E6SAE"><title>Type material.</title><p><bold><italic>Holotype</italic></bold>: Saudi Arabia • ♀; Asir, Abha, Hay Al-Nusub; <named-content xmlns:xlink="http://www.w3.org/1999/xlink" content-type="dwc:verbatimCoordinates" xlink:type="simple"><named-content content-type="geo-json" specific-use="{&#34;type&#34;:&#34;Point&#34;,&#34;coordinates&#34;:[42.500000,18.216667]}" id="NCID0ENTAE" xlink:type="simple">18°13'N, 42°30'E</named-content></named-content>; 2226 m alt.; 24.vii.2013; H.A. Dawah leg.; <named-content xmlns:xlink="http://www.w3.org/1999/xlink" content-type="dwc:institutional_code" xlink:title="Department of Zoology, Aligarh Muslim University" xlink:href="http://grbio.org/institution/aligarh-muslim-university" xlink:type="simple">ZDAMU</named-content> Reg. No. HYM.CH.873, body, dissected head with one antenna and one dissected hind leg on card; one pair of fore wing and antenna on slide under two coverslips, slide HYM.06.</p></tp:treatment-sec><tp:treatment-sec sec-type="diagnosis" id="SECID0EWTAE"><title>Diagnosis.</title><p>The new species is similar to <italic><tp:taxon-name><tp:taxon-name-part taxon-name-part-type="genus" reg="Leucospis">L.</tp:taxon-name-part><tp:taxon-name-part taxon-name-part-type="species" reg="insularis">insularis</tp:taxon-name-part></tp:taxon-name></italic> in having a yellow band on the pronotum and scutellum and distinct discal, preapical, and marginal carinae, but the new species differs from <italic><tp:taxon-name><tp:taxon-name-part taxon-name-part-type="genus" reg="Leucospis">L.</tp:taxon-name-part><tp:taxon-name-part taxon-name-part-type="species" reg="insularis">insularis</tp:taxon-name-part></tp:taxon-name></italic> as follows: discal carina on pronotum strong and angulate (discal carina on pronotum weak and straight in <italic><tp:taxon-name><tp:taxon-name-part taxon-name-part-type="genus" reg="Leucospis">L.</tp:taxon-name-part><tp:taxon-name-part taxon-name-part-type="species" reg="insularis">insularis</tp:taxon-name-part></tp:taxon-name></italic>); metafemora oval with eight ventral teeth, basal tooth triangular and robust (metafemora slender with nine ventral teeth, basal tooth angular and pointed in <italic><tp:taxon-name><tp:taxon-name-part taxon-name-part-type="genus" reg="Leucospis">L.</tp:taxon-name-part><tp:taxon-name-part taxon-name-part-type="species" reg="insularis">insularis</tp:taxon-name-part></tp:taxon-name></italic>); pubescence on sides of propodeum and metatibia relatively short and less dense (pubescence on sides of propodeum and metatibia long and more dense in <italic><tp:taxon-name><tp:taxon-name-part taxon-name-part-type="genus" reg="Leucospis">L.</tp:taxon-name-part><tp:taxon-name-part taxon-name-part-type="species" reg="insularis">insularis</tp:taxon-name-part></tp:taxon-name></italic>) ovipositor hardly reaching posterior margin of GT4 (ovipositor distinctly reaching beyond posterior margin of GT1 in <italic><tp:taxon-name><tp:taxon-name-part taxon-name-part-type="genus" reg="Leucospis">L.</tp:taxon-name-part><tp:taxon-name-part taxon-name-part-type="species" reg="insularis">insularis</tp:taxon-name-part></tp:taxon-name></italic>).</p></tp:treatment-sec><tp:treatment-sec sec-type="description" id="SECID0E5VAE"><title>Description.</title><p><bold><italic>Colour</italic></bold> (Figs <xref ref-type="fig" rid="F2">2A</xref>, <xref ref-type="fig" rid="F3">3</xref>). Head dark brown; maxillary and labial palps yellowish brown; antenna dark brown except scape with posterior margin yellow. Mesosoma dark brown except a yellow transverse strip in front of discal carina, not continuing to sides of pronotum, and a narrow, transverse yellow strip on scutellum just above apex. Gaster largely reddish to dark brown, with transverse yellow strips medially on GT4 and apically on GT5. Basal two-thirds of ovipositor reddish brown; the rest dark brown. Pro- and mesofemur brown, with yellow tips where joining tibia; pro- and mesotibia reddish brown, with their margins yellow; hind legs dark brown except apex of coxa in ventral view and margins of femur yellow; all tarsi yellow. Fore wing below <abbrev xmlns:xlink="http://www.w3.org/1999/xlink" xlink:title="postmarginal vein of fore wing" id="ABBRID0ERWAE" xlink:type="simple">PMV</abbrev> and in apical half strongly infuscate, the rest hyaline.</p><fig id="F2" position="float" orientation="portrait"><object-id xmlns:xlink="http://www.w3.org/1999/xlink" content-type="doi" xlink:type="simple">10.3897/zookeys.1189.113635.figure2</object-id><object-id xmlns:xlink="http://www.w3.org/1999/xlink" content-type="arpha" xlink:type="simple">105A456B-FD3D-592B-8C4F-70BA2B42D0B9</object-id><label>Figure 2.</label><caption><p><italic><tp:taxon-name><tp:taxon-name-part taxon-name-part-type="genus" reg="Leucospis">Leucospis</tp:taxon-name-part><tp:taxon-name-part taxon-name-part-type="species" reg="ayezae">ayezae</tp:taxon-name-part></tp:taxon-name></italic> Usman, Anwar &amp; Ahmad sp. nov. holotype, female <bold>A</bold> head, frontal view <bold>B</bold> antenna <bold>C</bold> wings.</p></caption><graphic xmlns:xlink="http://www.w3.org/1999/xlink" xlink:href="zookeys-1189-185_article-113635__-g002.jpg" position="float" orientation="portrait" xlink:type="simple" id="oo_968071.jpg"><uri content-type="original_file" xlink:type="simple">https://binary.pensoft.net/fig/968071</uri></graphic></fig><fig id="F3" position="float" orientation="portrait"><object-id xmlns:xlink="http://www.w3.org/1999/xlink" content-type="doi" xlink:type="simple">10.3897/zookeys.1189.113635.figure3</object-id><object-id xmlns:xlink="http://www.w3.org/1999/xlink" content-type="arpha" xlink:type="simple">3C97CE61-0409-50BE-A5F4-C8E49EC7A56C</object-id><label>Figure 3.</label><caption><p><italic><tp:taxon-name><tp:taxon-name-part taxon-name-part-type="genus" reg="Leucospis">Leucospis</tp:taxon-name-part><tp:taxon-name-part taxon-name-part-type="species" reg="ayezae">ayezae</tp:taxon-name-part></tp:taxon-name></italic> Usman, Anwar &amp; Ahmad sp. nov. holotype, female, habitus <bold>A</bold> lateral view <bold>B</bold> dorsal view.</p></caption><graphic xmlns:xlink="http://www.w3.org/1999/xlink" xlink:href="zookeys-1189-185_article-113635__-g003.jpg" position="float" orientation="portrait" xlink:type="simple" id="oo_968072.jpg"><uri content-type="original_file" xlink:type="simple">https://binary.pensoft.net/fig/968072</uri></graphic></fig><p><bold><italic>Head</italic></bold> (Fig. <xref ref-type="fig" rid="F2">2A</xref>). Head in frontal view 1.2× as broad as high and as wide as posterior margin of pronotum; less densely punctuate, medially at <abbrev xmlns:xlink="http://www.w3.org/1999/xlink" xlink:title="parascrobal area" id="ABBRID0E1YAE" xlink:type="simple">psa</abbrev> smooth, setae on face and eyes silvery, erect, and less dense; <abbrev xmlns:xlink="http://www.w3.org/1999/xlink" xlink:title="posterior ocellar line" id="ABBRID0E5YAE" xlink:type="simple">POL</abbrev> 2× <abbrev xmlns:xlink="http://www.w3.org/1999/xlink" xlink:title="ocello–ocular line" id="ABBRID0ECZAE" xlink:type="simple">OOL</abbrev> and 3× <abbrev xmlns:xlink="http://www.w3.org/1999/xlink" xlink:title="midian ocellar diameter" id="ABBRID0EGZAE" xlink:type="simple">MOD</abbrev>; scrobe 1.5× as wide as parascrobal area, transversely carinate; occipital carina distinctly visible between and beyond posterior ocelli; malar space 0.35× eye height and as long as F7; flagellum with erect, black setae; F1 widened apically, as long as broad and shortest of all funicular segments individually; F3–F5 subequal in length; F7 longest; clava 1.7× as long as broad, distinctly longer than F7 and F8 combined (Fig. <xref ref-type="fig" rid="F2">2B</xref>); mandible tridentate.</p><p><bold><italic>Mesosoma</italic></bold> (Fig. <xref ref-type="fig" rid="F3">3A, C</xref>). Mesosoma densely punctuate, punctures setigerous, with dense, long, pale setae; setae denser on propodeal callus; discal, preapical, and marginal carinae well developed, raised, and angulate; posterior margin of scutellum with punctures in a line with margins and with carina; propodeum medially with a complete carina. Hind leg with coxa punctuate, carinate and subserrate posterodorsally; metafemur oval, 1.9× as long as broad, punctuate, and setose, with eight ventral teeth; basal tooth robust, 3–5 longer than rest and subequal (Fig. <xref ref-type="fig" rid="F3">3B</xref>); metatibia with spine subequal to spur. Fore wing 3.2× as long as broad, with dense, black setation towards apical margin; <abbrev xmlns:xlink="http://www.w3.org/1999/xlink" xlink:title="stigmal vein" id="ABBRID0E4ZAE" xlink:type="simple">STV</abbrev> with bifurcate uncus; uncus longer than apical process of stigmal vein (Fig. <xref ref-type="fig" rid="F2">2C</xref>). Hind wing 4.4× as long as broad (Fig. <xref ref-type="fig" rid="F2">2C</xref>).</p><p><bold><italic>Metasoma</italic></bold> (Fig. <xref ref-type="fig" rid="F3">3A, C</xref>). Gaster moderately punctuate, with dense, pale setae; density of setae more at epipygium. GT1 wider than long, interiorly with triangular process attached to petiole and, medially with a raised carina, narrower than GT4 in dorsal view; GT4 with posterior margin entire; ovipositor sheaths long, nearly reaching anterior margin of GT3.</p><p><bold><italic>Measurements</italic></bold> (holotype, mm): head width:length:height, 1.4:0.7:1.2; <abbrev xmlns:xlink="http://www.w3.org/1999/xlink" xlink:title="anterior-ocular length" id="ABBRID0E21AE" xlink:type="simple">AOL</abbrev>, 0.14; <abbrev xmlns:xlink="http://www.w3.org/1999/xlink" xlink:title="midian ocellar diameter" id="ABBRID0E61AE" xlink:type="simple">MOD</abbrev>, 0.12; <abbrev xmlns:xlink="http://www.w3.org/1999/xlink" xlink:title="ocular–occipit length" id="ABBRID0ED2AE" xlink:type="simple">OCL</abbrev>, 0.03; <abbrev xmlns:xlink="http://www.w3.org/1999/xlink" xlink:title="ocello–ocular line" id="ABBRID0EH2AE" xlink:type="simple">OOL</abbrev>, 0.19; <abbrev xmlns:xlink="http://www.w3.org/1999/xlink" xlink:title="posterior ocellar line" id="ABBRID0EL2AE" xlink:type="simple">POL</abbrev>, 0.38; sh [scrobe height], 0.51; sw [scrobe weight], 0.4; <abbrev xmlns:xlink="http://www.w3.org/1999/xlink" xlink:title="parascrobal area" id="ABBRID0EP2AE" xlink:type="simple">psa</abbrev>, 0.33; ceh [compound eye height], 0.82; mls [malar space], 0.28; antennal segments length:width — radicle, 0.13:0.16; scape, 0.64:0.2; pedicel, 0.24:0.17; F1, 0.16:0.16; F2, 0.22:0.2; F3, 0.25:0.24; F4, 0.25:0.25; F5, 0.25:0.27; F6, 0.25:0.28; F7, 0.28:0.22; F8, 0.24:0.32; clava, 0.56:0.33; pronotum, 0.56; mesoscutum, 0.72; scutellum, 0.61; dorsellum, 0.16; propodeum, 0.24; fore wing length:width, 4.4:1.35; hind wing length:width, 3.1:7; metacoxa, 0.96:0.85; metafemur, 1.24:0.64; metatibia, 1.12; metatarsus, 1.12; petiole, 0.16:0.37; gaster, 2.8; GT1, 0.9; GT3, 0.1; GT4, 0.4; GT5, 0.7; GT6, 0.2; ovipositor, 1.4; hypopygeum, 0.8.</p><p><bold>Male.</bold> Unknown.</p></tp:treatment-sec><tp:treatment-sec sec-type="host" id="SECID0EX2AE"><title>Host.</title><p>Unknown.</p></tp:treatment-sec><tp:treatment-sec sec-type="distribution" id="SECID0E32AE"><title>Distribution.</title><p>Saudi Arabia: Asir.</p></tp:treatment-sec><tp:treatment-sec sec-type="etymology" id="SECID0EB3AE"><title>Etymology.</title><p>The species name after Ayeza Tarique, daughter of the authors SUU and PTA.</p></tp:treatment-sec></tp:taxon-treatment>
