# Supplementary material for: ﻿An overview of the Leucospidae (Hymenoptera, Chalcidoidea) of the Arabian Peninsula with description of a new species
Source: Zookeys. 2024 Jan 16;1189:185–202. doi: 10.3897/zookeys.1189.113635 (PMC10836365; doi:10.3897/zookeys.1189.113635)
Supplement: XML Treatment for Leucospis arabica [file zookeys.1189.113635-treatment2.xml]

<!DOCTYPE tp:taxon-treatment
  PUBLIC "-//TaxonX//DTD Taxonomic Treatment Publishing DTD v0 20100105//EN" "tax-treatment-NSO.dtd">
<tp:taxon-treatment xmlns:tp="http://www.plazi.org/taxpub"><tp:treatment-meta><kwd-group><label>Taxon classification</label><kwd>
                  <named-content content-type="kingdom">Animalia</named-content>
                </kwd><kwd>
                  <named-content content-type="order">Hymenoptera</named-content>
                </kwd><kwd>
                  <named-content content-type="family">Leucospidae</named-content>
                </kwd></kwd-group><mixed-citation publication-type="journal"><person-group><name><surname>Ahmad</surname><given-names>Syed Kamran</given-names></name><name><surname>Usman</surname><given-names>Syeda Uzma</given-names></name><name><surname>Khan</surname><given-names>Farmanur Rahman</given-names></name><name><surname>Lotfalizadeh</surname><given-names>Hossein</given-names></name><name><surname>Dawah</surname><given-names>Hassan A.</given-names></name><name><surname>Rizvi</surname><given-names>Parvez Qamar</given-names></name><name><surname>Anwar</surname><given-names>Prince Tarique</given-names></name></person-group><article-title>﻿An overview of the <tp:taxon-name><tp:taxon-name-part taxon-name-part-type="family">Leucospidae</tp:taxon-name-part></tp:taxon-name> (<tp:taxon-name><tp:taxon-name-part taxon-name-part-type="order">Hymenoptera</tp:taxon-name-part></tp:taxon-name>, <tp:taxon-name><tp:taxon-name-part taxon-name-part-type="superfamily">Chalcidoidea</tp:taxon-name-part></tp:taxon-name>) of the Arabian Peninsula with description of a new species</article-title><source>Zookeys</source><day>16</day><month>01</month><year>2024</year><volume>1189</volume><fpage>185</fpage><lpage>202</lpage><pub-id pub-id-type="doi">10.3897/zookeys.1189.113635</pub-id></mixed-citation></tp:treatment-meta><tp:nomenclature><label>﻿</label><tp:taxon-name>
                <object-id xmlns:xlink="http://www.w3.org/1999/xlink" content-type="arpha" xlink:type="simple">AA81C5C0-2044-50F1-89B1-2E53BEC7706F</object-id>
                <tp:taxon-name-part taxon-name-part-type="genus" reg="Leucospis">Leucospis</tp:taxon-name-part>
                <tp:taxon-name-part taxon-name-part-type="species" reg="arabica">arabica</tp:taxon-name-part>
              </tp:taxon-name><tp:taxon-authority>Gadallah &amp; Soliman, 2018</tp:taxon-authority><xref ref-type="fig" rid="F4">Fig. 4</xref><tp:nomenclature-citation-list><tp:nomenclature-citation><tp:taxon-name>
                    <tp:taxon-name-part taxon-name-part-type="genus" reg="Leucospis">Leucospis</tp:taxon-name-part>
                    <tp:taxon-name-part taxon-name-part-type="species" reg="arabica">arabica</tp:taxon-name-part>
                  </tp:taxon-name><comment>Gadallah &amp; Soliman in <xref ref-type="bibr" rid="B5">Gadallah et al. 2018</xref>: 2079, female, male. Holotype, female (<named-content xmlns:xlink="http://www.w3.org/1999/xlink" content-type="dwc:institutional_code" xlink:title="King Saud University Museum of Arthropods, Plant Protection Department, College of Food and Agriculture Sciences, King Saud University" xlink:href="http://grbio.org/institution/king-saud-university" xlink:type="simple">KSMA</named-content>), Saudi Arabia (Jazan, Farasan Islands), not examined.</comment></tp:nomenclature-citation></tp:nomenclature-citation-list></tp:nomenclature><tp:treatment-sec sec-type="material" id="SECID0EJ5AE"><title>Materials examined.</title><p>8♀, 9♂. Saudi Arabia • Jazan, Farasan Island, Aziz Yousef Village; <named-content xmlns:xlink="http://www.w3.org/1999/xlink" content-type="dwc:verbatimCoordinates" xlink:type="simple"><named-content content-type="geo-json" specific-use="{&#34;type&#34;:&#34;Point&#34;,&#34;coordinates&#34;:[42.833333,16.666667]}" id="NCID0ES5AE" xlink:type="simple">16°40'N, 42°50'E</named-content></named-content>; 3 m alt.; 6♀, 9♂ (each on cards; 2 females, 1 male with one pair of wings on slide under 1 coverslip, slide No. HYM.02, 03, 11), 15.v.2017; S.K. Ahmad leg.; 2♀ (on cards); 13.v.2017; H.A. Dawah leg.; <named-content xmlns:xlink="http://www.w3.org/1999/xlink" content-type="dwc:institutional_code" xlink:title="Department of Zoology, Aligarh Muslim University" xlink:href="http://grbio.org/institution/aligarh-muslim-university" xlink:type="simple">ZDAMU</named-content>.</p><fig id="F4" position="float" orientation="portrait"><object-id xmlns:xlink="http://www.w3.org/1999/xlink" content-type="doi" xlink:type="simple">10.3897/zookeys.1189.113635.figure4</object-id><object-id xmlns:xlink="http://www.w3.org/1999/xlink" content-type="arpha" xlink:type="simple">3979176F-FD4C-59D4-8BD5-D63D4657DF3E</object-id><label>Figure 4.</label><caption><p><italic><tp:taxon-name><tp:taxon-name-part taxon-name-part-type="genus" reg="Leucospis">Leucospis</tp:taxon-name-part><tp:taxon-name-part taxon-name-part-type="species" reg="arabica">arabica</tp:taxon-name-part></tp:taxon-name></italic> Gadallah &amp; Soliman, habitus <bold>A</bold> female, lateral view <bold>B</bold> male, lateral view.</p></caption><graphic xmlns:xlink="http://www.w3.org/1999/xlink" xlink:href="zookeys-1189-185_article-113635__-g004.jpg" position="float" orientation="portrait" xlink:type="simple" id="oo_968073.jpg"><uri content-type="original_file" xlink:type="simple">https://binary.pensoft.net/fig/968073</uri></graphic></fig></tp:treatment-sec><tp:treatment-sec sec-type="remarks" id="SECID0EX6AE"><title>Remarks.</title><p>The examined specimens were collected from the type locality and differ from the holotype in size. The females were 5–15 mm long and males 2–10 mm long. In both sexes, the size of the yellow patch on the metafemur varies minute to broad.</p></tp:treatment-sec><tp:treatment-sec sec-type="host" id="SECID0E36AE"><title>Host.</title><p>Unknown.</p></tp:treatment-sec><tp:treatment-sec sec-type="distribution" id="SECID0ECAAG"><title>Distribution.</title><p>Saudi Arabia: Jazan (Farasan Islands) and Egypt (Sinai Peninsula).</p></tp:treatment-sec><ref-list><ref id="B5"><mixed-citation xmlns:xlink="http://www.w3.org/1999/xlink" xlink:type="simple"><person-group><name name-style="western"><surname>Gadallah</surname><given-names>NS</given-names></name><name name-style="western"><surname>Soliman</surname><given-names>AM</given-names></name><name name-style="western"><surname>Abu El-Ghiet</surname><given-names>UM</given-names></name><name name-style="western"><surname>Elsheikh</surname><given-names>TY</given-names></name><name name-style="western"><surname>Al Dhafer</surname><given-names>HM</given-names></name></person-group> (<year>2018</year>) <article-title>The family <tp:taxon-name><tp:taxon-name-part taxon-name-part-type="family">Leucospidae</tp:taxon-name-part></tp:taxon-name> (<tp:taxon-name><tp:taxon-name-part taxon-name-part-type="order">Hymenoptera</tp:taxon-name-part></tp:taxon-name>: <tp:taxon-name><tp:taxon-name-part taxon-name-part-type="superfamily">Chalcidoidea</tp:taxon-name-part></tp:taxon-name>) from the South of Saudi Arabia, with the first report of the genus <italic><tp:taxon-name><tp:taxon-name-part taxon-name-part-type="genus">Micrapion</tp:taxon-name-part></tp:taxon-name></italic> and description of <italic><tp:taxon-name><tp:taxon-name-part taxon-name-part-type="genus">Leucospis</tp:taxon-name-part><tp:taxon-name-part taxon-name-part-type="species">arabica</tp:taxon-name-part></tp:taxon-name></italic> sp. nov.</article-title><source>Journal of Natural History</source><volume>52</volume>(<issue>31–32</issue>): <fpage>2071</fpage>–<lpage>2096</lpage>. <ext-link xlink:href="10.1080/00222933.2018.1510557" ext-link-type="doi" xlink:type="simple">https://doi.org/10.1080/00222933.2018.1510557</ext-link></mixed-citation></ref></ref-list></tp:taxon-treatment>
