# Supplementary material for: ﻿An overview of the Leucospidae (Hymenoptera, Chalcidoidea) of the Arabian Peninsula with description of a new species
Source: Zookeys. 2024 Jan 16;1189:185–202. doi: 10.3897/zookeys.1189.113635 (PMC10836365; doi:10.3897/zookeys.1189.113635)
Supplement: XML Treatment for Leucospis elegans [file zookeys.1189.113635-treatment3.xml]

<!DOCTYPE tp:taxon-treatment
  PUBLIC "-//TaxonX//DTD Taxonomic Treatment Publishing DTD v0 20100105//EN" "tax-treatment-NSO.dtd">
<tp:taxon-treatment xmlns:tp="http://www.plazi.org/taxpub"><tp:treatment-meta><kwd-group><label>Taxon classification</label><kwd>
                  <named-content content-type="kingdom">Animalia</named-content>
                </kwd><kwd>
                  <named-content content-type="order">Hymenoptera</named-content>
                </kwd><kwd>
                  <named-content content-type="family">Leucospidae</named-content>
                </kwd></kwd-group><mixed-citation publication-type="journal"><person-group><name><surname>Ahmad</surname><given-names>Syed Kamran</given-names></name><name><surname>Usman</surname><given-names>Syeda Uzma</given-names></name><name><surname>Khan</surname><given-names>Farmanur Rahman</given-names></name><name><surname>Lotfalizadeh</surname><given-names>Hossein</given-names></name><name><surname>Dawah</surname><given-names>Hassan A.</given-names></name><name><surname>Rizvi</surname><given-names>Parvez Qamar</given-names></name><name><surname>Anwar</surname><given-names>Prince Tarique</given-names></name></person-group><article-title>﻿An overview of the <tp:taxon-name><tp:taxon-name-part taxon-name-part-type="family">Leucospidae</tp:taxon-name-part></tp:taxon-name> (<tp:taxon-name><tp:taxon-name-part taxon-name-part-type="order">Hymenoptera</tp:taxon-name-part></tp:taxon-name>, <tp:taxon-name><tp:taxon-name-part taxon-name-part-type="superfamily">Chalcidoidea</tp:taxon-name-part></tp:taxon-name>) of the Arabian Peninsula with description of a new species</article-title><source>Zookeys</source><day>16</day><month>01</month><year>2024</year><volume>1189</volume><fpage>185</fpage><lpage>202</lpage><pub-id pub-id-type="doi">10.3897/zookeys.1189.113635</pub-id></mixed-citation></tp:treatment-meta><tp:nomenclature><label>﻿</label><tp:taxon-name>
                <object-id xmlns:xlink="http://www.w3.org/1999/xlink" content-type="arpha" xlink:type="simple">567FD32A-238B-5453-823D-9D09161FED81</object-id>
                <tp:taxon-name-part taxon-name-part-type="genus" reg="Leucospis">Leucospis</tp:taxon-name-part>
                <tp:taxon-name-part taxon-name-part-type="species" reg="elegans">elegans</tp:taxon-name-part>
              </tp:taxon-name><tp:taxon-authority>Klug, 1834</tp:taxon-authority><xref ref-type="fig" rid="F5">Figs 5</xref><xref ref-type="fig" rid="F6">, 6</xref><tp:nomenclature-citation-list><tp:nomenclature-citation><tp:taxon-name>
                    <tp:taxon-name-part taxon-name-part-type="genus" reg="Leucospis">Leucospis</tp:taxon-name-part>
                    <tp:taxon-name-part taxon-name-part-type="species" reg="elegans">elegans</tp:taxon-name-part>
                  </tp:taxon-name><comment>Klug, 1834: 26. Holotype, female (<named-content xmlns:xlink="http://www.w3.org/1999/xlink" content-type="dwc:institutional_code" xlink:title="Zoological Museum, Humboldt University" xlink:href="http://grbio.org/institution/zoologisches-museum-der-humboldt-universitaet" xlink:type="simple">ZMHU</named-content>), Yemen, not examined.</comment></tp:nomenclature-citation></tp:nomenclature-citation-list></tp:nomenclature><tp:treatment-sec sec-type="material" id="SECID0EGCAG"><title>Materials examined.</title><p>2♀, 1♂. Saudi Arabia • Jazan, Farasan Island, Aziz Yousef Village; <named-content xmlns:xlink="http://www.w3.org/1999/xlink" content-type="dwc:verbatimCoordinates" xlink:type="simple"><named-content content-type="geo-json" specific-use="{&#34;type&#34;:&#34;Point&#34;,&#34;coordinates&#34;:[42.833333,16.666667]}" id="NCID0EPCAG" xlink:type="simple">16°40'N, 42°50'E</named-content></named-content>; 3 m alt.; 2♀ (on cards, one pair of fore wing of one female specimen on slide under 1 coverslip, slide No. HYM.04; one pair of fore wing and antenna of other female specimen on slide under 2 coverslips, slide No. HYM.05), 15.v.2017; S.K. Ahmad leg.; 1♂ (on card, one pair of fore wing and antenna on slide under 2 coverslips, slide No. HYM.10), 1.ii.2015; H.A. Dawah leg.; <named-content xmlns:xlink="http://www.w3.org/1999/xlink" content-type="dwc:institutional_code" xlink:title="Department of Zoology, Aligarh Muslim University" xlink:href="http://grbio.org/institution/aligarh-muslim-university" xlink:type="simple">ZDAMU</named-content>.</p><fig id="F5" position="float" orientation="portrait"><object-id xmlns:xlink="http://www.w3.org/1999/xlink" content-type="doi" xlink:type="simple">10.3897/zookeys.1189.113635.figure5</object-id><object-id xmlns:xlink="http://www.w3.org/1999/xlink" content-type="arpha" xlink:type="simple">12F68437-3B26-54BC-B97C-E9DFDE3535FF</object-id><label>Figure 5.</label><caption><p><italic><tp:taxon-name><tp:taxon-name-part taxon-name-part-type="genus" reg="Leucospis">Leucospis</tp:taxon-name-part><tp:taxon-name-part taxon-name-part-type="species" reg="elegans">elegans</tp:taxon-name-part></tp:taxon-name></italic> Klug, female, habitus <bold>A</bold> lateral view <bold>B</bold> dorsal view.</p></caption><graphic xmlns:xlink="http://www.w3.org/1999/xlink" xlink:href="zookeys-1189-185_article-113635__-g005.jpg" position="float" orientation="portrait" xlink:type="simple" id="oo_968074.jpg"><uri content-type="original_file" xlink:type="simple">https://binary.pensoft.net/fig/968074</uri></graphic></fig></tp:treatment-sec><tp:treatment-sec sec-type="remarks" id="SECID0EUDAG"><title>Remarks.</title><p>This is the first record of <italic><tp:taxon-name><tp:taxon-name-part taxon-name-part-type="genus" reg="Leucospis">L.</tp:taxon-name-part><tp:taxon-name-part taxon-name-part-type="species" reg="elegans">elegans</tp:taxon-name-part></tp:taxon-name></italic> from Saudi Arabia. However, <xref ref-type="bibr" rid="B3">Bouček (1974)</xref> included it in the fauna of Saudi Arabia but referred to Arabia Felix, which is a former name for Yemen. He briefly provided a diagnosis of <italic><tp:taxon-name><tp:taxon-name-part taxon-name-part-type="genus" reg="Leucospis">L.</tp:taxon-name-part><tp:taxon-name-part taxon-name-part-type="species" reg="elegans">elegans</tp:taxon-name-part></tp:taxon-name></italic> and described the male for the first time.</p><fig id="F6" position="float" orientation="portrait"><object-id xmlns:xlink="http://www.w3.org/1999/xlink" content-type="doi" xlink:type="simple">10.3897/zookeys.1189.113635.figure6</object-id><object-id xmlns:xlink="http://www.w3.org/1999/xlink" content-type="arpha" xlink:type="simple">A64C913D-7DF2-5829-980B-E6C6302D4F6A</object-id><label>Figure 6.</label><caption><p><italic><tp:taxon-name><tp:taxon-name-part taxon-name-part-type="genus" reg="Leucospis">Leucospis</tp:taxon-name-part><tp:taxon-name-part taxon-name-part-type="species" reg="elegans">elegans</tp:taxon-name-part></tp:taxon-name></italic> Klug, males, habitus, lateral view <bold>A</bold> reddish brown-yellow morph <bold>B</bold> dark brown-pale yellow morph.</p></caption><graphic xmlns:xlink="http://www.w3.org/1999/xlink" xlink:href="zookeys-1189-185_article-113635__-g006.jpg" position="float" orientation="portrait" xlink:type="simple" id="oo_968075.jpg"><uri content-type="original_file" xlink:type="simple">https://binary.pensoft.net/fig/968075</uri></graphic></fig></tp:treatment-sec><tp:treatment-sec sec-type="host" id="SECID0EQFAG"><title>Host.</title><p>Unknown.</p></tp:treatment-sec><tp:treatment-sec sec-type="distribution" id="SECID0EVFAG"><title>Distribution.</title><p>Afrotropical, Palaearctic, Oriental (<xref ref-type="bibr" rid="B10">Klug 1834</xref>; <xref ref-type="bibr" rid="B2">Bouček 1959</xref>, <xref ref-type="bibr" rid="B3">1974</xref>; <xref ref-type="bibr" rid="B14">Narendran 1986</xref>; <xref ref-type="bibr" rid="B17">Schmid-Egger 2010</xref>; <xref ref-type="bibr" rid="B13">Madl and Schwarz 2014</xref>; <xref ref-type="bibr" rid="B5">Gadallah et al. 2018</xref>). Yemen (as Arabia Felix; <xref ref-type="bibr" rid="B3">Bouček 1974</xref>). Saudi Arabia (new record).</p></tp:treatment-sec><ref-list><ref id="B3"><mixed-citation xmlns:xlink="http://www.w3.org/1999/xlink" xlink:type="simple"><person-group><name name-style="western"><surname>Bouček</surname><given-names>Z</given-names></name></person-group> (<year>1974</year>) <article-title>A revision of the <tp:taxon-name><tp:taxon-name-part taxon-name-part-type="family">Leucospidae</tp:taxon-name-part></tp:taxon-name> (<tp:taxon-name><tp:taxon-name-part taxon-name-part-type="order">Hymenoptera</tp:taxon-name-part></tp:taxon-name>: <tp:taxon-name><tp:taxon-name-part taxon-name-part-type="superfamily">Chalcidoidea</tp:taxon-name-part></tp:taxon-name>) of the world. Bulletin of the British Museum (Natural History).</article-title><source>Entomology</source><volume>23</volume>: <fpage>1</fpage>–<lpage>241</lpage>. <ext-link xlink:href="10.5962/p.140909" ext-link-type="doi" xlink:type="simple">https://doi.org/10.5962/p.140909</ext-link></mixed-citation></ref><ref id="B10"><mixed-citation xmlns:xlink="http://www.w3.org/1999/xlink" xlink:type="simple"><person-group><name name-style="western"><surname>Klug</surname><given-names>FF</given-names></name></person-group> (<year>1834</year>) Symbolae physicae, seu icons et descriptions insectorum, quae in itinere per Africam borealem et Asiam occidentalem Frederici Guilelmi Hemprich et Christiani Godofredi Ehrenberg, Studio, novae aut illustratae redierunt. Pars Zoologica. <tp:taxon-name><tp:taxon-name-part taxon-name-part-type="class">Insecta</tp:taxon-name-part></tp:taxon-name>, 4 Berlin: G. Reimer, 31–40.</mixed-citation></ref><ref id="B2"><mixed-citation xmlns:xlink="http://www.w3.org/1999/xlink" xlink:type="simple"><person-group><name name-style="western"><surname>Bouček</surname><given-names>Z</given-names></name></person-group> (<year>1959</year>) <article-title>A revised key to the West-Palaearctic species of <italic><tp:taxon-name><tp:taxon-name-part taxon-name-part-type="genus">Leucospis</tp:taxon-name-part></tp:taxon-name></italic> (Hym., Chalc.), with some new synonymy.</article-title><source>Acta Entomologica Musei Nationalis Pragae</source><volume>33</volume>(<issue>562</issue>): <fpage>435</fpage>–<lpage>444</lpage>.</mixed-citation></ref><ref id="B14"><mixed-citation xmlns:xlink="http://www.w3.org/1999/xlink" xlink:type="simple"><person-group><name name-style="western"><surname>Narendran</surname><given-names>TC</given-names></name></person-group> (<year>1986</year>) <article-title>Family <tp:taxon-name><tp:taxon-name-part taxon-name-part-type="family">Leucospidae</tp:taxon-name-part></tp:taxon-name>.</article-title> In: <person-group><name name-style="western"><surname>Subba Rao</surname><given-names>BR</given-names></name><name name-style="western"><surname>Hayat</surname><given-names>M</given-names></name></person-group> (<role>Eds</role>) <issue-title>The Chalcidoidea (Insecta; Hymenoptera) of India and the adjacent countries.</issue-title><source>Oriental Insects</source><volume>20</volume>: <fpage>43</fpage>–<lpage>45</lpage>. <ext-link xlink:href="10.1080/00305316.1986.10433717" ext-link-type="doi" xlink:type="simple">https://doi.org/10.1080/00305316.1986.10433717</ext-link></mixed-citation></ref><ref id="B17"><mixed-citation xmlns:xlink="http://www.w3.org/1999/xlink" xlink:type="simple"><person-group><name name-style="western"><surname>Schmid-Egger</surname><given-names>C</given-names></name></person-group> (<year>2010</year>) <article-title>Order <tp:taxon-name><tp:taxon-name-part taxon-name-part-type="order">Hymenoptera</tp:taxon-name-part></tp:taxon-name>, family <tp:taxon-name><tp:taxon-name-part taxon-name-part-type="family">Leucospidae</tp:taxon-name-part></tp:taxon-name>.</article-title><source>Arthropod Fauna of the UAE</source><volume>3</volume>: <fpage>319</fpage>–<lpage>324</lpage>.</mixed-citation></ref><ref id="B13"><mixed-citation xmlns:xlink="http://www.w3.org/1999/xlink" xlink:type="simple"><person-group><name name-style="western"><surname>Madl</surname><given-names>M</given-names></name><name name-style="western"><surname>Schwarz</surname><given-names>M</given-names></name></person-group> (<year>2014</year>) <article-title>Notes on Palaearctic species of the family <tp:taxon-name><tp:taxon-name-part taxon-name-part-type="family">Leucospidae</tp:taxon-name-part></tp:taxon-name> (<tp:taxon-name><tp:taxon-name-part taxon-name-part-type="order">Hymenoptera</tp:taxon-name-part></tp:taxon-name>, <tp:taxon-name><tp:taxon-name-part taxon-name-part-type="superfamily">Chalcidoidea</tp:taxon-name-part></tp:taxon-name>), with new records from North Africa and Middle East.</article-title><source>Linzer Biologische Beitrage</source><volume>46</volume>(<issue>2</issue>): <fpage>1569</fpage>–<lpage>1580</lpage>.</mixed-citation></ref><ref id="B5"><mixed-citation xmlns:xlink="http://www.w3.org/1999/xlink" xlink:type="simple"><person-group><name name-style="western"><surname>Gadallah</surname><given-names>NS</given-names></name><name name-style="western"><surname>Soliman</surname><given-names>AM</given-names></name><name name-style="western"><surname>Abu El-Ghiet</surname><given-names>UM</given-names></name><name name-style="western"><surname>Elsheikh</surname><given-names>TY</given-names></name><name name-style="western"><surname>Al Dhafer</surname><given-names>HM</given-names></name></person-group> (<year>2018</year>) <article-title>The family <tp:taxon-name><tp:taxon-name-part taxon-name-part-type="family">Leucospidae</tp:taxon-name-part></tp:taxon-name> (<tp:taxon-name><tp:taxon-name-part taxon-name-part-type="order">Hymenoptera</tp:taxon-name-part></tp:taxon-name>: <tp:taxon-name><tp:taxon-name-part taxon-name-part-type="superfamily">Chalcidoidea</tp:taxon-name-part></tp:taxon-name>) from the South of Saudi Arabia, with the first report of the genus <italic><tp:taxon-name><tp:taxon-name-part taxon-name-part-type="genus">Micrapion</tp:taxon-name-part></tp:taxon-name></italic> and description of <italic><tp:taxon-name><tp:taxon-name-part taxon-name-part-type="genus">Leucospis</tp:taxon-name-part><tp:taxon-name-part taxon-name-part-type="species">arabica</tp:taxon-name-part></tp:taxon-name></italic> sp. nov.</article-title><source>Journal of Natural History</source><volume>52</volume>(<issue>31–32</issue>): <fpage>2071</fpage>–<lpage>2096</lpage>. <ext-link xlink:href="10.1080/00222933.2018.1510557" ext-link-type="doi" xlink:type="simple">https://doi.org/10.1080/00222933.2018.1510557</ext-link></mixed-citation></ref></ref-list></tp:taxon-treatment>
