# Supplementary material for: ﻿An overview of the Leucospidae (Hymenoptera, Chalcidoidea) of the Arabian Peninsula with description of a new species
Source: Zookeys. 2024 Jan 16;1189:185–202. doi: 10.3897/zookeys.1189.113635 (PMC10836365; doi:10.3897/zookeys.1189.113635)
Supplement: XML Treatment for Leucospis africana [file zookeys.1189.113635-treatment4.xml]

<!DOCTYPE tp:taxon-treatment
  PUBLIC "-//TaxonX//DTD Taxonomic Treatment Publishing DTD v0 20100105//EN" "tax-treatment-NSO.dtd">
<tp:taxon-treatment xmlns:tp="http://www.plazi.org/taxpub"><tp:treatment-meta><kwd-group><label>Taxon classification</label><kwd>
                  <named-content content-type="kingdom">Animalia</named-content>
                </kwd><kwd>
                  <named-content content-type="order">Hymenoptera</named-content>
                </kwd><kwd>
                  <named-content content-type="family">Leucospidae</named-content>
                </kwd></kwd-group><mixed-citation publication-type="journal"><person-group><name><surname>Ahmad</surname><given-names>Syed Kamran</given-names></name><name><surname>Usman</surname><given-names>Syeda Uzma</given-names></name><name><surname>Khan</surname><given-names>Farmanur Rahman</given-names></name><name><surname>Lotfalizadeh</surname><given-names>Hossein</given-names></name><name><surname>Dawah</surname><given-names>Hassan A.</given-names></name><name><surname>Rizvi</surname><given-names>Parvez Qamar</given-names></name><name><surname>Anwar</surname><given-names>Prince Tarique</given-names></name></person-group><article-title>﻿An overview of the <tp:taxon-name><tp:taxon-name-part taxon-name-part-type="family">Leucospidae</tp:taxon-name-part></tp:taxon-name> (<tp:taxon-name><tp:taxon-name-part taxon-name-part-type="order">Hymenoptera</tp:taxon-name-part></tp:taxon-name>, <tp:taxon-name><tp:taxon-name-part taxon-name-part-type="superfamily">Chalcidoidea</tp:taxon-name-part></tp:taxon-name>) of the Arabian Peninsula with description of a new species</article-title><source>Zookeys</source><day>16</day><month>01</month><year>2024</year><volume>1189</volume><fpage>185</fpage><lpage>202</lpage><pub-id pub-id-type="doi">10.3897/zookeys.1189.113635</pub-id></mixed-citation></tp:treatment-meta><tp:nomenclature><label>﻿</label><tp:taxon-name>
                <object-id xmlns:xlink="http://www.w3.org/1999/xlink" content-type="arpha" xlink:type="simple">18BC19D1-807B-505E-A605-96F53BAABB12</object-id>
                <tp:taxon-name-part taxon-name-part-type="genus" reg="Leucospis">Leucospis</tp:taxon-name-part>
                <tp:taxon-name-part taxon-name-part-type="species" reg="africana">africana</tp:taxon-name-part>
              </tp:taxon-name><tp:taxon-authority>Cameron, 1907</tp:taxon-authority><xref ref-type="fig" rid="F7">Fig. 7</xref><tp:nomenclature-citation-list><tp:nomenclature-citation><tp:taxon-name>
                    <tp:taxon-name-part taxon-name-part-type="genus" reg="Leucospis">Leucospis</tp:taxon-name-part>
                    <tp:taxon-name-part taxon-name-part-type="species" reg="africana">africana</tp:taxon-name-part>
                  </tp:taxon-name><comment>Cameron, 1907: 204. Lectotype, female (<abbrev xmlns:xlink="http://www.w3.org/1999/xlink" xlink:title="Natural History Museum [formerly British Museum (Natural History)], Department of Entomology, London" id="ABBRID0ESIAG" xlink:type="simple">BMNH</abbrev>), designated by <xref ref-type="bibr" rid="B3">Bouček 1974</xref>: 104, South Africa (Cape Province), examined (illustrations only).</comment></tp:nomenclature-citation></tp:nomenclature-citation-list></tp:nomenclature><tp:treatment-sec sec-type="remarks" id="SECID0E1IAG"><title>Remarks.</title><p><xref ref-type="bibr" rid="B3">Bouček (1974)</xref> recorded <italic><tp:taxon-name><tp:taxon-name-part taxon-name-part-type="genus" reg="Leucospis">L.</tp:taxon-name-part><tp:taxon-name-part taxon-name-part-type="species" reg="africana">africana</tp:taxon-name-part></tp:taxon-name></italic> from several African countries and provided a brief diagnosis of females and described the males. He further recorded its host for the first time. Gadallah at al. (2018) recorded males from Saudi Arabia and provided a detailed diagnosis of males and a key identify it from other species of Saudi Arabia. Here, we figure the lectotype for the first time.</p><fig id="F7" position="float" orientation="portrait"><object-id xmlns:xlink="http://www.w3.org/1999/xlink" content-type="doi" xlink:type="simple">10.3897/zookeys.1189.113635.figure7</object-id><object-id xmlns:xlink="http://www.w3.org/1999/xlink" content-type="arpha" xlink:type="simple">6F2FD596-F4C6-5322-85E2-0169ABDB765E</object-id><label>Figure 7.</label><caption><p><italic><tp:taxon-name><tp:taxon-name-part taxon-name-part-type="genus" reg="Leucospis">Leucospis</tp:taxon-name-part><tp:taxon-name-part taxon-name-part-type="species" reg="africana">africana</tp:taxon-name-part></tp:taxon-name></italic> Cameron, lectotype, female (photographs courtesy of Natalie Dale-Skey Papilloud, <abbrev xmlns:xlink="http://www.w3.org/1999/xlink" xlink:title="Natural History Museum [formerly British Museum (Natural History)], Department of Entomology, London" id="ABBRID0ECKAG" xlink:type="simple">BMNH</abbrev>) <bold>A</bold> lateral view <bold>B</bold> dorsal view <bold>C</bold> labels.</p></caption><graphic xmlns:xlink="http://www.w3.org/1999/xlink" xlink:href="zookeys-1189-185_article-113635__-g007.jpg" position="float" orientation="portrait" xlink:type="simple" id="oo_968076.jpg"><uri content-type="original_file" xlink:type="simple">https://binary.pensoft.net/fig/968076</uri></graphic></fig></tp:treatment-sec><tp:treatment-sec sec-type="host" id="SECID0ERKAG"><title>Host.</title><p><italic><tp:taxon-name><tp:taxon-name-part taxon-name-part-type="genus" reg="Serapista">Serapista</tp:taxon-name-part><tp:taxon-name-part taxon-name-part-type="species" reg="denticulata">denticulata</tp:taxon-name-part></tp:taxon-name></italic> (Smith) (<tp:taxon-name><tp:taxon-name-part taxon-name-part-type="order">Hymenoptera</tp:taxon-name-part></tp:taxon-name>, <tp:taxon-name><tp:taxon-name-part taxon-name-part-type="family">Megachilidae</tp:taxon-name-part></tp:taxon-name>) (<xref ref-type="bibr" rid="B3">Bouček 1974</xref>); <italic><tp:taxon-name><tp:taxon-name-part taxon-name-part-type="genus" reg="Megachile">Megachile</tp:taxon-name-part><tp:taxon-name-part taxon-name-part-type="species" reg="spinarum">spinarum</tp:taxon-name-part></tp:taxon-name></italic> Cockerell (<tp:taxon-name><tp:taxon-name-part taxon-name-part-type="order">Hymenoptera</tp:taxon-name-part></tp:taxon-name>, <tp:taxon-name><tp:taxon-name-part taxon-name-part-type="family">Megachilidae</tp:taxon-name-part></tp:taxon-name>) (<xref ref-type="bibr" rid="B6">Gess 1981</xref>).</p></tp:treatment-sec><tp:treatment-sec sec-type="distribution" id="SECID0EJMAG"><title>Distribution.</title><p>Afrotropical: Burundi, Central African Republic, Democratic Republic of Congo, Eretria, Ethiopia, Ghana, Ivory Coast, Kenya, Lesotho, Malawi, Mozambique, Nigeria, Rhodesia, South Africa, Tanzania, Uganda, Zambia, Zimbabwe (<xref ref-type="bibr" rid="B4">Cameron 1907</xref>; <xref ref-type="bibr" rid="B3">Bouček 1974</xref>; <xref ref-type="bibr" rid="B16">Noyes 2019</xref>); Saudi Arabia (Gadallah at al. 2018).</p></tp:treatment-sec><ref-list><ref id="B3"><mixed-citation xmlns:xlink="http://www.w3.org/1999/xlink" xlink:type="simple"><person-group><name name-style="western"><surname>Bouček</surname><given-names>Z</given-names></name></person-group> (<year>1974</year>) <article-title>A revision of the <tp:taxon-name><tp:taxon-name-part taxon-name-part-type="family">Leucospidae</tp:taxon-name-part></tp:taxon-name> (<tp:taxon-name><tp:taxon-name-part taxon-name-part-type="order">Hymenoptera</tp:taxon-name-part></tp:taxon-name>: <tp:taxon-name><tp:taxon-name-part taxon-name-part-type="superfamily">Chalcidoidea</tp:taxon-name-part></tp:taxon-name>) of the world. Bulletin of the British Museum (Natural History).</article-title><source>Entomology</source><volume>23</volume>: <fpage>1</fpage>–<lpage>241</lpage>. <ext-link xlink:href="10.5962/p.140909" ext-link-type="doi" xlink:type="simple">https://doi.org/10.5962/p.140909</ext-link></mixed-citation></ref><ref id="B6"><mixed-citation xmlns:xlink="http://www.w3.org/1999/xlink" xlink:type="simple"><person-group><name name-style="western"><surname>Gess</surname><given-names>FW</given-names></name></person-group> (<year>1981</year>) <article-title>Some aspects of an ethological study of the aculeate wasps and the bees of a karroid area in the vicinity of Grahamstown, South Africa. Annals of the Cape Provincial Museums.</article-title><source>Natural History</source><volume>14</volume>(<issue>1</issue>): <fpage>1</fpage>–<lpage>80</lpage>.</mixed-citation></ref><ref id="B4"><mixed-citation xmlns:xlink="http://www.w3.org/1999/xlink" xlink:type="simple"><person-group><name name-style="western"><surname>Cameron</surname><given-names>P</given-names></name></person-group> (<year>1907</year>) <article-title>Descriptions of species of parasitic <tp:taxon-name><tp:taxon-name-part taxon-name-part-type="order">Hymenoptera</tp:taxon-name-part></tp:taxon-name>, chiefly in the collections of the South African Museum, Cape Town. (Second paper).</article-title><source>Annals of the South African Museum</source><volume>5</volume>: <fpage>203</fpage>–<lpage>225</lpage>.</mixed-citation></ref><ref id="B16"><mixed-citation xmlns:xlink="http://www.w3.org/1999/xlink" xlink:type="simple"><person-group><name name-style="western"><surname>Noyes</surname><given-names>JS</given-names></name></person-group> (<year>2019</year>) Universal <tp:taxon-name><tp:taxon-name-part taxon-name-part-type="superfamily">Chalcidoidea</tp:taxon-name-part></tp:taxon-name> Database. <ext-link xlink:href="https://www.nhm.ac.uk/our-science/data/chalcidoids" ext-link-type="uri" xlink:type="simple">https://www.nhm.ac.uk/our-science/data/chalcidoids</ext-link></mixed-citation></ref></ref-list></tp:taxon-treatment>
