# Supplementary material for: ﻿An overview of the Leucospidae (Hymenoptera, Chalcidoidea) of the Arabian Peninsula with description of a new species
Source: Zookeys. 2024 Jan 16;1189:185–202. doi: 10.3897/zookeys.1189.113635 (PMC10836365; doi:10.3897/zookeys.1189.113635)
Supplement: XML Treatment for Leucospis insularis [file zookeys.1189.113635-treatment5.xml]

<!DOCTYPE tp:taxon-treatment
  PUBLIC "-//TaxonX//DTD Taxonomic Treatment Publishing DTD v0 20100105//EN" "tax-treatment-NSO.dtd">
<tp:taxon-treatment xmlns:tp="http://www.plazi.org/taxpub"><tp:treatment-meta><kwd-group><label>Taxon classification</label><kwd>
                  <named-content content-type="kingdom">Animalia</named-content>
                </kwd><kwd>
                  <named-content content-type="order">Hymenoptera</named-content>
                </kwd><kwd>
                  <named-content content-type="family">Leucospidae</named-content>
                </kwd></kwd-group><mixed-citation publication-type="journal"><person-group><name><surname>Ahmad</surname><given-names>Syed Kamran</given-names></name><name><surname>Usman</surname><given-names>Syeda Uzma</given-names></name><name><surname>Khan</surname><given-names>Farmanur Rahman</given-names></name><name><surname>Lotfalizadeh</surname><given-names>Hossein</given-names></name><name><surname>Dawah</surname><given-names>Hassan A.</given-names></name><name><surname>Rizvi</surname><given-names>Parvez Qamar</given-names></name><name><surname>Anwar</surname><given-names>Prince Tarique</given-names></name></person-group><article-title>﻿An overview of the <tp:taxon-name><tp:taxon-name-part taxon-name-part-type="family">Leucospidae</tp:taxon-name-part></tp:taxon-name> (<tp:taxon-name><tp:taxon-name-part taxon-name-part-type="order">Hymenoptera</tp:taxon-name-part></tp:taxon-name>, <tp:taxon-name><tp:taxon-name-part taxon-name-part-type="superfamily">Chalcidoidea</tp:taxon-name-part></tp:taxon-name>) of the Arabian Peninsula with description of a new species</article-title><source>Zookeys</source><day>16</day><month>01</month><year>2024</year><volume>1189</volume><fpage>185</fpage><lpage>202</lpage><pub-id pub-id-type="doi">10.3897/zookeys.1189.113635</pub-id></mixed-citation></tp:treatment-meta><tp:nomenclature><label>﻿</label><tp:taxon-name>
                <object-id xmlns:xlink="http://www.w3.org/1999/xlink" content-type="arpha" xlink:type="simple">951EC5BB-F9A9-546D-88E1-03CD729AA012</object-id>
                <tp:taxon-name-part taxon-name-part-type="genus" reg="Leucospis">Leucospis</tp:taxon-name-part>
                <tp:taxon-name-part taxon-name-part-type="species" reg="insularis">insularis</tp:taxon-name-part>
              </tp:taxon-name><tp:taxon-authority>Kirby, 1900</tp:taxon-authority><xref ref-type="fig" rid="F8">Fig. 8</xref><tp:nomenclature-citation-list><tp:nomenclature-citation><tp:taxon-name>
                    <tp:taxon-name-part taxon-name-part-type="genus" reg="Leucospis">Leucospis</tp:taxon-name-part>
                    <tp:taxon-name-part taxon-name-part-type="species" reg="insularis">insularis</tp:taxon-name-part>
                  </tp:taxon-name><comment>Kirby, 1900: 13. Holotype, female (<abbrev xmlns:xlink="http://www.w3.org/1999/xlink" xlink:title="Natural History Museum [formerly British Museum (Natural History)], Department of Entomology, London" id="ABBRID0ESOAG" xlink:type="simple">BMNH</abbrev>), Yemen (Socotra Island), examined (illustrations only).</comment></tp:nomenclature-citation></tp:nomenclature-citation-list></tp:nomenclature><tp:treatment-sec sec-type="remarks" id="SECID0EWOAG"><title>Remarks.</title><p><italic><tp:taxon-name><tp:taxon-name-part taxon-name-part-type="genus" reg="Leucospis">Leucospis</tp:taxon-name-part><tp:taxon-name-part taxon-name-part-type="species" reg="insularis">insularis</tp:taxon-name-part></tp:taxon-name></italic> is only known from the type locality Socotra Islands (Yemen). <xref ref-type="bibr" rid="B3">Bouček (1974)</xref> included <italic><tp:taxon-name><tp:taxon-name-part taxon-name-part-type="genus" reg="Leucospis">L.</tp:taxon-name-part><tp:taxon-name-part taxon-name-part-type="species" reg="insularis">insularis</tp:taxon-name-part></tp:taxon-name></italic> in a key to African <italic><tp:taxon-name><tp:taxon-name-part taxon-name-part-type="genus" reg="Leucospis">Leucospis</tp:taxon-name-part></tp:taxon-name></italic>. <xref ref-type="bibr" rid="B17">Schmid-Egger (2010)</xref> included it his key to Arabian species. Here, we figure the holotype for the first time.</p><fig id="F8" position="float" orientation="portrait"><object-id xmlns:xlink="http://www.w3.org/1999/xlink" content-type="doi" xlink:type="simple">10.3897/zookeys.1189.113635.figure8</object-id><object-id xmlns:xlink="http://www.w3.org/1999/xlink" content-type="arpha" xlink:type="simple">9EAF17DA-00A0-5201-B115-D5CDD773191F</object-id><label>Figure 8.</label><caption><p><italic><tp:taxon-name><tp:taxon-name-part taxon-name-part-type="genus" reg="Leucospis">Leucospis</tp:taxon-name-part><tp:taxon-name-part taxon-name-part-type="species" reg="insularis">insularis</tp:taxon-name-part></tp:taxon-name></italic> Kirby, holotype, female (photographs courtesy of Natalie Dale-Skey Papilloud, <abbrev xmlns:xlink="http://www.w3.org/1999/xlink" xlink:title="Natural History Museum [formerly British Museum (Natural History)], Department of Entomology, London" id="ABBRID0EUQAG" xlink:type="simple">BMNH</abbrev>) <bold>A</bold> lateral view <bold>B</bold> dorsal view <bold>C</bold> labels.</p></caption><graphic xmlns:xlink="http://www.w3.org/1999/xlink" xlink:href="zookeys-1189-185_article-113635__-g008.jpg" position="float" orientation="portrait" xlink:type="simple" id="oo_968077.jpg"><uri content-type="original_file" xlink:type="simple">https://binary.pensoft.net/fig/968077</uri></graphic></fig></tp:treatment-sec><tp:treatment-sec sec-type="host" id="SECID0EDRAG"><title>Host.</title><p>Unknown.</p></tp:treatment-sec><tp:treatment-sec sec-type="distribution" id="SECID0EIRAG"><title>Distribution.</title><p>Afrotropical: Socotra Islands (Yemen) (<xref ref-type="bibr" rid="B9">Kirby 1900</xref>).</p></tp:treatment-sec><ref-list><ref id="B3"><mixed-citation xmlns:xlink="http://www.w3.org/1999/xlink" xlink:type="simple"><person-group><name name-style="western"><surname>Bouček</surname><given-names>Z</given-names></name></person-group> (<year>1974</year>) <article-title>A revision of the <tp:taxon-name><tp:taxon-name-part taxon-name-part-type="family">Leucospidae</tp:taxon-name-part></tp:taxon-name> (<tp:taxon-name><tp:taxon-name-part taxon-name-part-type="order">Hymenoptera</tp:taxon-name-part></tp:taxon-name>: <tp:taxon-name><tp:taxon-name-part taxon-name-part-type="superfamily">Chalcidoidea</tp:taxon-name-part></tp:taxon-name>) of the world. Bulletin of the British Museum (Natural History).</article-title><source>Entomology</source><volume>23</volume>: <fpage>1</fpage>–<lpage>241</lpage>. <ext-link xlink:href="10.5962/p.140909" ext-link-type="doi" xlink:type="simple">https://doi.org/10.5962/p.140909</ext-link></mixed-citation></ref><ref id="B17"><mixed-citation xmlns:xlink="http://www.w3.org/1999/xlink" xlink:type="simple"><person-group><name name-style="western"><surname>Schmid-Egger</surname><given-names>C</given-names></name></person-group> (<year>2010</year>) <article-title>Order <tp:taxon-name><tp:taxon-name-part taxon-name-part-type="order">Hymenoptera</tp:taxon-name-part></tp:taxon-name>, family <tp:taxon-name><tp:taxon-name-part taxon-name-part-type="family">Leucospidae</tp:taxon-name-part></tp:taxon-name>.</article-title><source>Arthropod Fauna of the UAE</source><volume>3</volume>: <fpage>319</fpage>–<lpage>324</lpage>.</mixed-citation></ref><ref id="B9"><mixed-citation xmlns:xlink="http://www.w3.org/1999/xlink" xlink:type="simple"><person-group><name name-style="western"><surname>Kirby</surname><given-names>WF</given-names></name></person-group> (<year>1900</year>) <article-title>[The expedition to Sokotra.] XII. Description of new <tp:taxon-name><tp:taxon-name-part taxon-name-part-type="order">Hymenoptera</tp:taxon-name-part></tp:taxon-name>.</article-title><source>Bulletin of the Liverpool Museums</source><volume>3</volume>: <fpage>13</fpage>–<lpage>24</lpage>.</mixed-citation></ref></ref-list></tp:taxon-treatment>
