# Supplementary material for: ﻿An overview of the Leucospidae (Hymenoptera, Chalcidoidea) of the Arabian Peninsula with description of a new species
Source: Zookeys. 2024 Jan 16;1189:185–202. doi: 10.3897/zookeys.1189.113635 (PMC10836365; doi:10.3897/zookeys.1189.113635)
Supplement: XML Treatment for Micrapion clavaforme [file zookeys.1189.113635-treatment6.xml]

<!DOCTYPE tp:taxon-treatment
  PUBLIC "-//TaxonX//DTD Taxonomic Treatment Publishing DTD v0 20100105//EN" "tax-treatment-NSO.dtd">
<tp:taxon-treatment xmlns:tp="http://www.plazi.org/taxpub"><tp:treatment-meta><kwd-group><label>Taxon classification</label><kwd>
                  <named-content content-type="kingdom">Animalia</named-content>
                </kwd><kwd>
                  <named-content content-type="order">Hymenoptera</named-content>
                </kwd><kwd>
                  <named-content content-type="family">Leucospidae</named-content>
                </kwd></kwd-group><mixed-citation publication-type="journal"><person-group><name><surname>Ahmad</surname><given-names>Syed Kamran</given-names></name><name><surname>Usman</surname><given-names>Syeda Uzma</given-names></name><name><surname>Khan</surname><given-names>Farmanur Rahman</given-names></name><name><surname>Lotfalizadeh</surname><given-names>Hossein</given-names></name><name><surname>Dawah</surname><given-names>Hassan A.</given-names></name><name><surname>Rizvi</surname><given-names>Parvez Qamar</given-names></name><name><surname>Anwar</surname><given-names>Prince Tarique</given-names></name></person-group><article-title>﻿An overview of the <tp:taxon-name><tp:taxon-name-part taxon-name-part-type="family">Leucospidae</tp:taxon-name-part></tp:taxon-name> (<tp:taxon-name><tp:taxon-name-part taxon-name-part-type="order">Hymenoptera</tp:taxon-name-part></tp:taxon-name>, <tp:taxon-name><tp:taxon-name-part taxon-name-part-type="superfamily">Chalcidoidea</tp:taxon-name-part></tp:taxon-name>) of the Arabian Peninsula with description of a new species</article-title><source>Zookeys</source><day>16</day><month>01</month><year>2024</year><volume>1189</volume><fpage>185</fpage><lpage>202</lpage><pub-id pub-id-type="doi">10.3897/zookeys.1189.113635</pub-id></mixed-citation></tp:treatment-meta><tp:nomenclature><label>﻿</label><tp:taxon-name>
                <object-id xmlns:xlink="http://www.w3.org/1999/xlink" content-type="arpha" xlink:type="simple">36700FBD-E5B9-5101-BABD-873B3D9A8CEC</object-id>
                <tp:taxon-name-part taxon-name-part-type="genus" reg="Micrapion">Micrapion</tp:taxon-name-part>
                <tp:taxon-name-part taxon-name-part-type="species" reg="clavaforme">clavaforme</tp:taxon-name-part>
              </tp:taxon-name><tp:taxon-authority>Steffan, 1948</tp:taxon-authority><xref ref-type="fig" rid="F9">Fig. 9</xref><tp:nomenclature-citation-list><tp:nomenclature-citation><tp:taxon-name>
                    <tp:taxon-name-part taxon-name-part-type="genus" reg="Micrapion">Micrapion</tp:taxon-name-part>
                    <tp:taxon-name-part taxon-name-part-type="species" reg="clavaforme">clavaforme</tp:taxon-name-part>
                  </tp:taxon-name><comment>Steffan, 1948: 85, female. Lectotype, female (<named-content xmlns:xlink="http://www.w3.org/1999/xlink" content-type="dwc:institutional_code" xlink:title="Muséum National d’Histoire Naturelle, Paris" xlink:href="http://grbio.org/institution/museum-national-dhistoire-naturelle-2" xlink:type="simple">MNHN</named-content>), designated by <xref ref-type="bibr" rid="B3">Bouček 1974</xref>: 220, Gabon (Ogowe), not examined.</comment></tp:nomenclature-citation></tp:nomenclature-citation-list></tp:nomenclature><tp:treatment-sec sec-type="material" id="SECID0ERTAG"><title>Material examined.</title><p>3♀, 2♂. Saudi Arabia • Asir, Abha, Hay Al-Menhel; <named-content xmlns:xlink="http://www.w3.org/1999/xlink" content-type="dwc:verbatimCoordinates" xlink:type="simple"><named-content content-type="geo-json" specific-use="{&#34;type&#34;:&#34;Point&#34;,&#34;coordinates&#34;:[42.483333,18.200000]}" id="NCID0E1TAG" xlink:type="simple">18°12'N, 42°29'E</named-content></named-content>; 2214 m alt.; 2♀ (one on card; one on card with one pair of fore wing on slide under 1 coverslip, slide No. HYM.01), 20.xii.2014; H.A. Dawah leg.; Najran • Al-Shurfa, Saleh Maqbol Farm, <named-content xmlns:xlink="http://www.w3.org/1999/xlink" content-type="dwc:verbatimCoordinates" xlink:type="simple"><named-content content-type="geo-json" specific-use="{&#34;type&#34;:&#34;Point&#34;,&#34;coordinates&#34;:[44.250000,17.516667]}" id="NCID0ECUAG" xlink:type="simple">17°31'N, 44°15'E</named-content></named-content>; 1342 m alt.; 1♀ (on card, one pair of fore wing on slide under 1 coverslip, slide No. HYM.09), 17.ix.2014; H.A. Dawah leg.; Asir, Abha, Hay Al-Nusub, <named-content xmlns:xlink="http://www.w3.org/1999/xlink" content-type="dwc:verbatimCoordinates" xlink:type="simple"><named-content content-type="geo-json" specific-use="{&#34;type&#34;:&#34;Point&#34;,&#34;coordinates&#34;:[42.500000,18.216667]}" id="NCID0EKUAG" xlink:type="simple">18°13'N, 42°30'E</named-content></named-content>; 2226 m alt.; 2♂ (one on card; one on card with one pair of fore wing on slide under 1 coverslip, slide No. HYM.07), 3.vi.2015; H.A. Dawah leg.; <named-content xmlns:xlink="http://www.w3.org/1999/xlink" content-type="dwc:institutional_code" xlink:title="Department of Zoology, Aligarh Muslim University" xlink:href="http://grbio.org/institution/aligarh-muslim-university" xlink:type="simple">ZDAMU</named-content>.</p><fig id="F9" position="float" orientation="portrait"><object-id xmlns:xlink="http://www.w3.org/1999/xlink" content-type="doi" xlink:type="simple">10.3897/zookeys.1189.113635.figure9</object-id><object-id xmlns:xlink="http://www.w3.org/1999/xlink" content-type="arpha" xlink:type="simple">4738CF66-1316-5615-B217-3F354A95BE64</object-id><label>Figure 9.</label><caption><p><italic><tp:taxon-name><tp:taxon-name-part taxon-name-part-type="genus" reg="Micrapion">Micrapion</tp:taxon-name-part><tp:taxon-name-part taxon-name-part-type="species" reg="clavaforme">clavaforme</tp:taxon-name-part></tp:taxon-name></italic> Steffan, habitus, lateral view <bold>A, B</bold> dark brown-pale yellow morph <bold>A</bold> female <bold>B</bold> male <bold>C, D</bold> reddish brown-yellow morph <bold>C</bold> female <bold>D</bold> male.</p></caption><graphic xmlns:xlink="http://www.w3.org/1999/xlink" xlink:href="zookeys-1189-185_article-113635__-g009.jpg" position="float" orientation="portrait" xlink:type="simple" id="oo_968078.jpg"><uri content-type="original_file" xlink:type="simple">https://binary.pensoft.net/fig/968078</uri></graphic></fig></tp:treatment-sec><tp:treatment-sec sec-type="remarks" id="SECID0EXVAG"><title>Remarks.</title><p>Females and males were collected in the present study from two sites in Saudi Arabia. They agree fairly well with the original description of <italic><tp:taxon-name><tp:taxon-name-part taxon-name-part-type="genus" reg="Micrapion">M.</tp:taxon-name-part><tp:taxon-name-part taxon-name-part-type="species" reg="clavaforme">clavaforme</tp:taxon-name-part></tp:taxon-name></italic> and the diagnoses by <xref ref-type="bibr" rid="B3">Bouček (1974)</xref> and <xref ref-type="bibr" rid="B5">Gadallah et al. (2018)</xref>. In both sexes there are two colour morphs, one brown with ivory stripes and another reddish brown with yellow stripes. All specimens, however, exhibit almost no variation in stripe patterns and wing infuscation.</p><p><xref ref-type="bibr" rid="B17">Schmid-Egger (2010)</xref> tentatively identified two <italic><tp:taxon-name><tp:taxon-name-part taxon-name-part-type="genus" reg="Leucospis">Leucospis</tp:taxon-name-part></tp:taxon-name></italic> specimens from Yemen as <tp:taxon-name><tp:taxon-name-part taxon-name-part-type="genus" reg="Leucospis">L.</tp:taxon-name-part><tp:taxon-name-part taxon-name-part-type="uncertainty-rank">aff.</tp:taxon-name-part><tp:taxon-name-part taxon-name-part-type="species" reg="namibica">namibica</tp:taxon-name-part></tp:taxon-name>. On close examination of his figure (<xref ref-type="bibr" rid="B17">Schmid-Egger 2010</xref>: 321, pl. 3) there is no doubt that these specimens are not a <italic><tp:taxon-name><tp:taxon-name-part taxon-name-part-type="genus" reg="Leucospis">Leucospis</tp:taxon-name-part></tp:taxon-name></italic> species but <italic><tp:taxon-name><tp:taxon-name-part taxon-name-part-type="genus" reg="Micrapion">Micrapion</tp:taxon-name-part></tp:taxon-name></italic> Kriechbaumer instead. Here, these specimens are re-identified as <italic><tp:taxon-name><tp:taxon-name-part taxon-name-part-type="genus" reg="Micrapion">M.</tp:taxon-name-part><tp:taxon-name-part taxon-name-part-type="species" reg="clavaforme">clavaforme</tp:taxon-name-part></tp:taxon-name></italic>.</p></tp:treatment-sec><tp:treatment-sec sec-type="host" id="SECID0EHYAG"><title>Host.</title><p>Solitary bees: <italic><tp:taxon-name><tp:taxon-name-part taxon-name-part-type="genus" reg="Ceratina">Ceratina</tp:taxon-name-part></tp:taxon-name></italic> Latreille (<xref ref-type="bibr" rid="B3">Bouček 1974</xref>).</p></tp:treatment-sec><tp:treatment-sec sec-type="distribution" id="SECID0EYYAG"><title>Distribution.</title><p>Afrotropical: (<xref ref-type="bibr" rid="B18">Steffan 1948</xref>; <xref ref-type="bibr" rid="B3">Bouček 1974</xref>). Saudi Arabia (Al Bahah, Asir, Najran) (<xref ref-type="bibr" rid="B5">Gadallah et al. 2018</xref>); Yemen (<xref ref-type="bibr" rid="B17">Schmid-Egger 2010</xref> as <tp:taxon-name><tp:taxon-name-part taxon-name-part-type="genus" reg="Leucospis">Leucospis</tp:taxon-name-part><tp:taxon-name-part taxon-name-part-type="uncertainty-rank">aff.</tp:taxon-name-part><tp:taxon-name-part taxon-name-part-type="species" reg="namibica">namibica</tp:taxon-name-part></tp:taxon-name>).</p></tp:treatment-sec><ref-list><ref id="B3"><mixed-citation xmlns:xlink="http://www.w3.org/1999/xlink" xlink:type="simple"><person-group><name name-style="western"><surname>Bouček</surname><given-names>Z</given-names></name></person-group> (<year>1974</year>) <article-title>A revision of the <tp:taxon-name><tp:taxon-name-part taxon-name-part-type="family">Leucospidae</tp:taxon-name-part></tp:taxon-name> (<tp:taxon-name><tp:taxon-name-part taxon-name-part-type="order">Hymenoptera</tp:taxon-name-part></tp:taxon-name>: <tp:taxon-name><tp:taxon-name-part taxon-name-part-type="superfamily">Chalcidoidea</tp:taxon-name-part></tp:taxon-name>) of the world. Bulletin of the British Museum (Natural History).</article-title><source>Entomology</source><volume>23</volume>: <fpage>1</fpage>–<lpage>241</lpage>. <ext-link xlink:href="10.5962/p.140909" ext-link-type="doi" xlink:type="simple">https://doi.org/10.5962/p.140909</ext-link></mixed-citation></ref><ref id="B5"><mixed-citation xmlns:xlink="http://www.w3.org/1999/xlink" xlink:type="simple"><person-group><name name-style="western"><surname>Gadallah</surname><given-names>NS</given-names></name><name name-style="western"><surname>Soliman</surname><given-names>AM</given-names></name><name name-style="western"><surname>Abu El-Ghiet</surname><given-names>UM</given-names></name><name name-style="western"><surname>Elsheikh</surname><given-names>TY</given-names></name><name name-style="western"><surname>Al Dhafer</surname><given-names>HM</given-names></name></person-group> (<year>2018</year>) <article-title>The family <tp:taxon-name><tp:taxon-name-part taxon-name-part-type="family">Leucospidae</tp:taxon-name-part></tp:taxon-name> (<tp:taxon-name><tp:taxon-name-part taxon-name-part-type="order">Hymenoptera</tp:taxon-name-part></tp:taxon-name>: <tp:taxon-name><tp:taxon-name-part taxon-name-part-type="superfamily">Chalcidoidea</tp:taxon-name-part></tp:taxon-name>) from the South of Saudi Arabia, with the first report of the genus <italic><tp:taxon-name><tp:taxon-name-part taxon-name-part-type="genus">Micrapion</tp:taxon-name-part></tp:taxon-name></italic> and description of <italic><tp:taxon-name><tp:taxon-name-part taxon-name-part-type="genus">Leucospis</tp:taxon-name-part><tp:taxon-name-part taxon-name-part-type="species">arabica</tp:taxon-name-part></tp:taxon-name></italic> sp. nov.</article-title><source>Journal of Natural History</source><volume>52</volume>(<issue>31–32</issue>): <fpage>2071</fpage>–<lpage>2096</lpage>. <ext-link xlink:href="10.1080/00222933.2018.1510557" ext-link-type="doi" xlink:type="simple">https://doi.org/10.1080/00222933.2018.1510557</ext-link></mixed-citation></ref><ref id="B17"><mixed-citation xmlns:xlink="http://www.w3.org/1999/xlink" xlink:type="simple"><person-group><name name-style="western"><surname>Schmid-Egger</surname><given-names>C</given-names></name></person-group> (<year>2010</year>) <article-title>Order <tp:taxon-name><tp:taxon-name-part taxon-name-part-type="order">Hymenoptera</tp:taxon-name-part></tp:taxon-name>, family <tp:taxon-name><tp:taxon-name-part taxon-name-part-type="family">Leucospidae</tp:taxon-name-part></tp:taxon-name>.</article-title><source>Arthropod Fauna of the UAE</source><volume>3</volume>: <fpage>319</fpage>–<lpage>324</lpage>.</mixed-citation></ref><ref id="B18"><mixed-citation xmlns:xlink="http://www.w3.org/1999/xlink" xlink:type="simple"><person-group><name name-style="western"><surname>Steffan</surname><given-names>JR</given-names></name></person-group> (<year>1948</year>) <article-title>Le genre <tp:taxon-name><tp:taxon-name-part taxon-name-part-type="genus">Micrapion</tp:taxon-name-part></tp:taxon-name> Kriechb. (Hym. <tp:taxon-name><tp:taxon-name-part taxon-name-part-type="family">Chalcididae</tp:taxon-name-part></tp:taxon-name>). Description de trois espèces nouvelles.</article-title><source>Bulletin de la Société Entomologique de France</source><volume>53</volume>(<issue>5</issue>): <fpage>81</fpage>–<lpage>88</lpage>. <ext-link xlink:href="10.3406/bsef.1948.16036" ext-link-type="doi" xlink:type="simple">https://doi.org/10.3406/bsef.1948.16036</ext-link></mixed-citation></ref></ref-list></tp:taxon-treatment>
